# Supplementary material for: Potentiation of IL-4 Signaling by Retinoic Acid in Intestinal Epithelial Cells and Macrophages—Mechanisms and Targets
Source: Front Immunol. 2020 May 5;11:605. doi: 10.3389/fimmu.2020.00605 (PMC7214669; doi:10.3389/fimmu.2020.00605)
Supplement: Supplementary file 3 [file Table_1.xlsx]

## Sheet: Sheet1
TGM2
RNA		Control	ATRA
	Time	Adjusted Mean CT ± SD	Adjusted Mean CT ± SD	Fold Change	Significance
	1 h	29.5 ± 0.1	29.2 ± 1.8	-1.18888	0.0087
	2 h	29.7 ± 0.5	30.1 ± 0.5	1.30879	NS
	4 h	28.4 ± 0.4	31.0 ± 0.2	5.89416	0.0004
	8 h	29.3 ± 0.3	32.6 ± 0.1	10.0478	0.0004
	24 h	28.0 ± 0.3	31.2 ± 0.1	9.42491	0.0011
	48 h	27.3 ± 0.2	29.6 ± 0.4	4.80635	0.003
Protein		Control	ATRA
	Time	ng/ml ± SD	ng/ml ± SD	Fold Change	Significance
	1 h	0.12 ± 0.02	0.11 ± 0.03	-1.154	NS
	2 h	0.10 ± 0.02	0.15 ± 0.05	1.59554	NS
	4 h	0.17 ± 0.05	0.20 ± 0.06	1.14752	NS
	8 h	0.13 ± 0.04	0.10 ± 0.02	-1.28851	NS
	24 h	0.18 ± 0.01	0.31 ± 0.00	1.67116	NS
	48 h	0.10 ± 0.03	0.09 ± 0.01	0.915782	NS
Table 1S. ATRA increases TGM2 mRNA but not Protein Expression. THP-1 cells were treated with +/- EtOH or 100 nM ATRA for 1, 2, 4, 8, 24 and 48 h. mRNA levels were determined by real-time PCR and protein levels determined by ELISA. Expression and protein data were compared by student t-test at each timepoint [1 technical replicate, (n=3 per group)]. Means with non-matching superscripts are signifi…
