# Supplementary material for: Potentiation of IL-4 Signaling by Retinoic Acid in Intestinal Epithelial Cells and Macrophages—Mechanisms and Targets
Source: Front Immunol. 2020 May 5;11:605. doi: 10.3389/fimmu.2020.00605 (PMC7214669; doi:10.3389/fimmu.2020.00605)
Supplement: Supplementary file 4 [file Table_2.xlsx]

## Sheet: Sheet1
Dose	Adjusted Mean Ct ± SD	Fold Change vs. Control	Significance
0 ng	7.9 ± 1.5	-	-
3.8 ng	14.6 ± 1.1	128	p < 0.001
7.5 ng	16.1 ± 0.9	294.1	p < 0.001
15 ng	16.1 ± 2.7	294.1	p < 0.001
30 ng	16.2 ± 1.2	315.2	p < 0.001
45 ng	17.6 ± 1.0	831.7	p < 0.001
Table 2S. Concentration dependent effect of IL-4 on CCL13 induction in THP-1 cells. THP-1 cells were treated with the indicated doses of human IL-4 for 24 h. Messenger RNA of CCL13 was by real-time PCR. Data were compared by ANOVA. [1 technical replicate, (n = 3 per group)].
